# Supplementary material for: Evaluation of a Vaccine Candidate Designed for Broad-Spectrum Protection against Type A Foot-and-Mouth Disease in Asia
Source: Vaccines (Basel). 2024 Jan 9;12(1):64. doi: 10.3390/vaccines12010064 (PMC10819240; doi:10.3390/vaccines12010064)
Supplement: Supplementary file 1 [file vaccines-12-00064-s001.zip]

Archive with 1 entries (1 files):
- vaccines-2796662-supplementary.pdf
